# Supplementary material for: Whole-cell response to nitrogen deprivation in the diatom Phaeodactylum tricornutum
Source: J Exp Bot. 2015 Jul 10;66(20):6281–96. doi: 10.1093/jxb/erv340 (PMC4588885; doi:10.1093/jxb/erv340)
Supplement: Supplementary Data [file supp_erv340_jexbot140517_file002.xlsx]

## Sheet: Sheet1
Supplementary Dataset S1. Transcriptional responses to N deficiency for genes discussed in the text, grouped by cellular process
Description	JGI Phatr2 ID	48 h		72 h
		Fold change (log2)	adj.Pval	Fold change (log2)	adj.Pval
Photosynthesis
HLIP1 (High Light Induced Protein 1), fucoxanthin chlorophyll a/c protein	Phatr2_52504	4.1755	2.9608e-05	5.7157	1.8238e-06
LHCR10, fucoxanthin chlorophyll a/c protein	Phatr2_16481	2.621	0.0005	4.1985	5.6057e-06
High light induced protein 1b (Hlip1b)	Phatr2_33932	1.541	0.0011	1.8005	0.0005
LHCX4, fucoxanthin chlorophyll a/c protein	Phatr2_38720	0.481	0.3657	1.6025	0.0024
LHCR7, fucoxanthin chlorophyll a/c protein	Phatr2_18180	-0.3956	0.3314	1.5792	0.0007
LHCX3, fucoxanthin chlorophyll a/c protein	Phatr2_44733	-0.882	0.0327	-1.1707	0.0044
LHCF11, fucoxanthin chlorophyll a/c protein	Phatr2_51230	0.0935	0.8748	-1.6165	0.0061
LHCR8, fucoxanthin chlorophyll a/c light-harvesting protein	Phatr2_32294	-1.0928	0.0155	-2.3523	0.0002
LHCF12, fucoxanthin chlorophyll protein	Phatr2_16302	-1.402	0.0016	-3.025	2.3774e-06
LHCR3, fucoxanthin chlorophyll a/c protein	Phatr2_9799	-1.173	0.0155	-3.4965	8.544e-07
High light induced protein 2 (Hlip2)	Phatr2_55112	-1.7882	0.0006	-3.7222	3.3862e-06
LHCF2, fucoxanthin-chlorophyll a-c binding protein B (FCPB)	Phatr2_25172	-1.082	0.0398	-3.9533	1.3478e-05
LHCR12, light harvesting complex protein	Phatr2_54027	-1.214	0.0053	-4.2954	7.5982e-08
LHCR14, chloroplast light harvesting complex protein	Phatr2_14386	-1.5335	0.0222	-4.7485	1.5781e-06
LHCF14, fucoxanthin chlorophyll a/c protein	Phatr2_25893	-1.334	0.0275	-4.827	1.1597e-06
Fucoxanthin chlorophyll a/c protein	Phatr2_17531	-2.088	1.8446e-05	-5.113	5.734e-09
LHCF9, fucoxanthin chlorophyll a/c protein	Phatr2_30031	-1.764	0.0004	-5.2	1.4121e-08
LHCR11, light-harvesting complex protein	Phatr2_23257	-1.7075	0.0156	-5.5845	1.5156e-06
Fucoxanthin chlorophyll a/c protein	Phatr2_24119	-2.2965	0.0002	-5.7985	1.8502e-08
LHCR13, Fucoxanthin chlorophyll a/c protein	Phatr2_14442	-1.5135	0.0014	-5.82	1.089e-08
FCP1 (Fucoxanthin Chlorophyll Protein 1) (LHCF1)	Phatr2_18049	-1.631	0.0042	-6.6645	6.8226e-08
LHCF17, fucoxanthin chlorophyll a/c protein	Phatr2_16322	-3.103	2.6156e-05	-7.7955	3.421e-08
LHCF8, fucoxanthin chlorophyll a/c protein	Phatr2_22395	-2.983	4.951e-05	-8.5495	4.0345e-09
C-terminal protease	Phatr2_48971	1.7482	0.0016	2.1832	0.0001
predicted protein	Phatr2_16391	0.4586	0.2741	1.4112	0.0008
DegP protease related	Phatr2_49223	0.72	0.0119	0.7505	0.016
cytochrome b6-f complex subunit vii (Chloroplast genome)	c18223-18095	0.348	0.4895	-1.211	0.0063
Ferredoxin--NADP+ reductase	Phatr2_12813	-0.5515	0.0791	-1.532	6.2982e-05
photosystem i ferredoxin-binding protein (Chloroplast genome)	c24703-24284	-1.3714	0.0017	-1.5386	0.0002
photosystem ii protein y (Chloroplast genome)	c70408-70518	-0.579	0.0306	-1.777	7.6973e-06
photosystem i protein i (Chloroplast genome)	c15951-15841	-1.593	8.2204e-05	-3.035	2.0809e-07
ATP synthase assembly protein	Phatr2_6580	-0.65	0.1171	-1.623	0.0004
cytochrome c biogenesis protein (Chloroplast genome)	c77058-78320	-1.0676	0.0228	-1.657	0.0008
PGR5 (PROTON GRADIENT REGULATION 5) homologue	Phatr2_44748	-0.6538	0.1799	-1.8612	0.0006
photosystem i assembly protein ycf3 (Chloroplast genome)	c35851-35345	-2.1796	1.554e-05	-2.0678	5.1894e-06
Chloroplastic NAD(P)H dehydrogenase subunit	Phatr2_47958	-0.894	0.024	-2.2695	5.7741e-05
ferredoxin (Chloroplast genome)	c31128-31427	-0.5505	0.2196	-2.3155	0.0001
Photosystem II reaction center M protein (PsbM)	Phatr2_55057	-1.0234	0.0161	-2.43	0.0002
photosystem ii cytochrome c550 (Chloroplast genome)	c29425-29916	-1.3316	0.0056	-2.564	0.0001
atp synthase cf0 a chain subunit iv (Chloroplast genome)	c53706-54434	-0.7448	0.0924	-2.6594	1.7579e-05
Oxygen-evolving enhancer PsbP-family protein	Phatr2_33844	-1.089	0.0028	-2.7115	2.9654e-06
cytochrome b6-f complex subunit v (Chloroplast genome)	c16360-16473	-1.466	0.003	-2.787	1.6746e-05
photosystem i protein f (Chloroplast genome)	c5533-4976	-0.9678	0.0266	-3.7048	2.3003e-06
Photosystem II oxygen evolving complex protein PsbP	Phatr2_48359	-1.4858	0.0017	-4.0876	2.0481e-06
Chloroplast ATPase gamma subunit (AtpC)	Phatr2_20657	-2.2815	0.0051	-4.5075	6.2037e-06
OEE3 (Oxygen-Evolving Enhancer Protein 3)	Phatr2_54499	-2.1046	0.0013	-6.0148	8.9237e-07
Ferredoxin-NADP reductase	Phatr2_23717	-1.964	0.0013	-6.1862	6.0232e-07
Ferredoxin-dependent bilin reductase	Phatr2_33770	1.2078	0.0277	3.2974	6.689e-06
Uroporphyrinogen-III C-methyltransferase	Phatr2_12925	1.191	0.0012	3.0765	0.0392
Magnesium-chelatase, subunit H	Phatr2_10100	1.0658	0.0119	1.3714	0.0007
Glutamyl-tRNA reductase	Phatr2_54134	-0.9405	0.077	-1.221	0.0048
1-deoxy-D-xylulose-5-phosphate reductoisomerase (DXR)	Phatr2_9258	-1.6095	0.0004	-1.557	0.0004
Coproporphyrinogen oxidase	Phatr2_12186	-0.9127	0.0019	-1.582	1.0938e-05
Phycoerythrobilin:ferredoxin oxidoreductase	Phatr2_45446	-0.9623	0.0075	-1.9035	5.7877e-05
Glutamyl-tRNA synthase	Phatr2_52655	-2.411	0.0002	-2.91	3.5495e-05
Protoporphyrinogen IX oxidase (PPO)	Phatr2_31109	-1.3582	0.0152	-2.969	0.0002
Glutamate 1-semialdehyde 2,1-aminomutase (HemL)	Phatr2_36347	-1.6882	0.0009	-3.0696	4.7356e-06
Magnesium chelatase ATPase subunit D (ChlD)	Phatr2_33017	-2.2465	0.0303	-3.797	0.0013
Coproporphyrinogen III oxidase	Phatr2_10640	-3.2698	8.6658e-05	-4.3034	2.3981e-06
Chlorophyll reductase	Phatr2_44908	-2.3424	0.0002	-4.332	1.0751e-06
Uroporphyrinogen decarboxylase; alias HemE	Phatr2_20757	-1.755	0.0048	-4.6067	5.2103e-06
Geranylgeranyl pyrophosphate synthetase	Phatr2_19000	-2.854	0.0012	-4.6827	1.3815e-05
Ferredoxin-dependent bilin reductase	Phatr2_10830	-2.386	0.0005	-4.7575	3.4346e-06
Porphobilinogen deaminase (hemC)	Phatr2_51811	-2.0146	0.0005	-5.2578	2.7287e-08
Chlorophyll synthetase	Phatr2_12807	-2.3666	1.1795e-05	-6.0386	7.74e-09
Geranyl-geranyl reductase	Phatr2_31683	-1.8338	0.0002	-6.1883	6.9221e-09
ALA dehydratase (ALAD)	Phatr2_41746	-3.396	7.3411e-05	-6.8956	3.1757e-07
Mg-protoporphyrin IX methyl transferase	Phatr2_18872	-2.7058	1.9599e-05	-6.9357	3.9104e-09
Zeta-carotene desaturase (ZDS)	Phatr2_9040	-0.9182	0.0335	-0.7976	0.0288
Carotenoid isomerase (CRTISO4)	Phatr2_45243	-1.3898	0.003	-2.091	7.0395e-05
Phytoene synthase (PSY)	Phatr2_41878	-1.9138	0.0002	-2.5708	9.9784e-06
Violaxanthin de-epoxidase (VDL2)	Phatr2_45846	-1.4208	0.0005	-2.609	1.7973e-06
Phytoene dehydrogenase (PDS1)	Phatr2_35509	-2.5902	0.0002	-2.6664	7.6975e-05
Zeaxanthin epoxidase (ZEP1)	Phatr2_45845	-1.1258	0.0032	-2.6666	1.1987e-06
CRTISO5 (Carotenoid Isomerase 5)	Phatr2_9210	-1.8212	0.0002	-2.8072	8.0165e-06
Violaxanthin de-epoxidase	Phatr2_51703	-1.7636	0.0007	-3.7404	1.2717e-06
Carbon metabolism
ribulose--bisphosphate carboxylase oxygenase small subunit (Chloroplast genome)	c49557-49138	-0.5302	0.2048	-1.35	0.0029
rubisco expression protein (Chloroplast genome)	c8149-7277	-0.619	0.1287	-4.2322	3.4723e-07
Phosphoglycerate kinase	Phatr2_29157	-2.5798	0.0001	-6.4926	8.7219e-08
Glyceraldehyde-3-phosphate dehydrogenase (GapC1)	Phatr2_22122	-1.6635	0.0021	-5.8225	1.6447e-08
Triose-phosphate isomerase	Phatr2_50738	-4.4284	4.2798e-06	-6.8026	5.5526e-08
Transketolase (Tkl)	Phatr2_41856	-1.9687	0.0022	-2.8057	9.6301e-05
Fructose-1,6-biphosphate aldolase (FbaC2)	Phatr2_22993	-1.5154	0.0223	-2.0624	0.0014
Fructose 1,6-bisphosphatase (FBPC4)	Phatr2_2793	-0.7168	0.0186	-0.438	0.1102
plastidic transaldolase	Phatr2_16698	-0.5172	0.1813	-1.0886	0.0045
Plastidic ribulose-phosphate 3-epimerase (Rpe)	Phatr2_53935	-3.615	3.2081e-05	-7.4177	9.0722e-08
Phosphoribulokinase (Prk)	Phatr2_10208	-0.6874	0.1419	-2.0196	0.0004
Plastidic triose-phosphate/phosphate translocator (Tpt3)	Phatr2_54017	-4.1187	2.9175e-06	-7.1047	2.878e-08
Triose phosphate/phosphate translocator (TPT2)	Phatr2_50742	-2.1563	3.8232e-05	-3.5638	2.1154e-07
Carbonic anhydrase alpha related protein (CA-I)	Phatr2_35370	1.2246	0.0121	1.8318	0.0002
Carbonic anhydrase-related (CA-VII)	Phatr2_42574	0.9656	0.0253	1.0476	0.044
Carbonic anhydrase (CA-III)	Phatr2_55029	0.0115	0.6822	-1.4655	0.0009
Plastid carbonic anhydrase (PtCa2)	Phatr2_45443	-0.2104	0.593	-1.4054	0.0022
Plastid beta-type carbonic anhydrase (PtCa1)	Phatr2_51305	-0.8166	0.1064	-3.0846	6.4823e-05
Plastidial HCO3-transporter (SLC4A_1)	Phatr2_45656	-1.8108	2.8634e-05	-3.9814	3.1007e-08
Pyruvate orthophosphate dikinase (PPdK)	Phatr2_21988	1.827	0.0002	2.8998	1.6651e-06
Phosphoenolpyruvate carboxylase (PEPC2)	Phatr2_27976	1.3367	0.0058	1.5065	0.0013
Phosphoenolpyruvate carboxylase (PEPC1)	Phatr2_51136	-0.286	0.4737	-1.3044	0.0064
Pyruvate carboxylase (PYC2)	Phatr2_49339	-0.958	0.0542	-1.7902	0.0009
Pyruvate carboxylase (PYC1)	Phatr2_30519	1.1552	0.077	2.2042	0.0003
NADP-dependent malic enzyme	Phatr2_51970	0.577	0.1147	1.0918	0.0011
Phosphoenolpyruvate carboxykinase (PEPCK1)	Phatr2_55018	-0.9224	0.0139	0.6492	0.0313
pyrophosphate-dependent phosphofructose kinase	Phatr2_14284	1.092	0.0239	0.9033	0.0163
Cytosolic glyceraldehyde-3-phosphate dehydrogenase (GapC2a)	Phatr2_29456	0.1928	0.531	0.902	0.0033
Glyceraldehyde-3-phosphate dehydrogenase (GAPDH_3)	Phatr2_23598	1.0134	0.0105	1.3174	0.0012
PK4b (Pyruvate Kinase 4b)	Phatr2_46001	0.924	0.046	1.2835	0.0124
PK3 (Pyruvate Kinase 3)	Phatr2_54998	-1.83	0.001	-2.73	2.267e-05
PK5 (Pyruvate Kinase 5)	Phatr2_22913	-0.3172	0.295	-0.6202	0.0281
Triosephosphate isomerase (TIM_1)	Phatr2_54738	-0.404	0.1661	-0.8555	0.0094
Phosphoglucomutase (PGM_1)	Phatr2_32708	-0.447	0.4339	-1.141	0.0255
Glucose-6-phosphate isomerase; N-terminal part of glucose-6-phosphate isomerase (GPI_3)	Phatr2_41298	-0.705	0.0495	-1.1844	0.0025
Glucose-6-phosphate isomerase (GPI_3)	Phatr2_23988	-0.8654	0.0458	-1.734	0.0003
Phosphofructokinase	Phatr2_16844	0.666	0.1296	1.25	0.0164
Fructose 1,6-bisphosphatase (FBPC1)	Phatr2_31994	-1.406	0.012	-1.3082	0.004
Phosphoglycerate mutase (PGAM_3)	Phatr2_5629	0.631	0.1098	1.285	0.003
Phosphoglycerate mutase (PGAM_4)	Phatr2_17086	-0.8208	0.0609	-1.456	0.0003
Enolase; plastidic enolase	Phatr2_41515	-1.3972	0.0006	-3.1718	3.119e-07
PK1 (Pyruvate Kinase 1)	Phatr2_22404	2.559	0.0002	3.3075	5.2919e-06
Chloroplast sodium-dependent pyruvate transporter	Phatr2_3046	-1.0435	0.0382	-1.8255	0.0017
Glyceraldehyde-3-phosphate dehydrogenase (GapC4)	Phatr2_32747	-0.839	0.0079	-2.0255	1.3528e-05
Triosephosphate isomerase/glyceraldehyde-3-phosphate dehydrogenase (TPI/GapC3)	Phatr2_25308	-1.3685	0.1288	-2.6005	0.0084
Phosphoglycerate mutase (PGAM_7)	Phatr2_11943	1.5525	0.0009	2.7225	4.6724e-06
Pyruvate kinase (PK6)	Phatr2_55079	-2.5313	0.0022	-2.2537	0.0011
Glucose-6-phosphate dehydrogenase	Phatr2_30040	0.246	0.5862	0.753	0.0364
6-phosphogluconolactonase related protein	Phatr2_44009	0.8744	0.1195	2.038	0.0013
6-phosphogluconate dehydrogenase (6PGDH)	Phatr2_26934	1.3967	0.0058	1.413	0.0037
G6PDH/6PGDH fusion protein	Phatr2_13356	1.6628	0.0056	2.1832	0.0004
G6PDH/6PGDH fusion protein	Phatr2_52138	1.2392	0.0199	1.342	0.0184
Aconitase hydratase; alias: aconitase	Phatr2_26290	1.3978	0.0009	1.9374	4.1019e-05
Isocitrate dehydrogenase, NADP-dependent (IDH1)	Phatr2_14762	0.8595	0.0542	2.0358	0.0002
Mitochondrial carrier protein	Phatr2_35625	-1.316	0.0051	-1.4603	0.0023
2-oxoglutarate dehydrogenase E1 component (OGD1)	Phatr2_29016	0.9016	0.0214	0.977	0.0055
Dihydrolipoamide succinyltransferase	Phatr2_40430	0.319	0.3683	0.7287	0.0494
Succinyl-CoA ligase alpha subunit (SCS-alpha)	Phatr2_42015	0.776	0.0101	0.9145	0.0021
Succinyl-CoA ligase beta-chain	Phatr2_26921	0.5034	0.2592	1.2496	0.0462
Succinate dehydrogenase iron sulfur subunit (SDH2)	Phatr2_52539	1.0055	0.0082	1.2428	0.0018
Succinate dehydrogenase cytochrome b subunit	Phatr2_10356	1.046	0.0022	1.7025	1.7741e-05
Pyruvate dehydrogenase E1, alpha and beta subunits (PDH1)	Phatr2_20360	1.113	0.0846	1.8402	0.0008
Dihydrolipoamide S-acetyltransferase (E2) subunit (DHLTA_3)	Phatr2_23850	-0.471	0.4327	-1.471	0.0034
Dihydrolipoamide S-acetyltransferase	Phatr2_38009	-0.5785	0.0646	-0.61	0.0362
Dihydrolipoamide acetyltransferase (DHLTA_1)	Phatr2_17401	1.1843	0.004	1.1458	0.0025
Dihydrolipoyl dehydrogenase (DLDH)	Phatr2_26432	1.333	0.0151	1.1865	0.018
Chloroplast sodium-dependent pyruvate transporter	Phatr2_3046	-1.0435	0.0382	-1.8255	0.0017
UDP-sugar pyrophosphorylase	Phatr2_23639	-0.8838	0.0292	-1.7338	0.0002
UDP-sugar pyrophospharylase	Phatr2_54493	-1.1666	0.0091	-1.3972	0.001
Beta-1,6-glucan synthase related	Phatr2_50238	-0.7064	0.0512	-0.7156	0.0249
Exo-1,3-beta-glucosidase	Phatr2_45418	0.7418	0.1917	1.1154	0.0468
Exo-1,3-beta-glucosidase	Phatr2_49610	0.35	0.369	1.4835	0.0007
exo-1,3-beta-glucosidase-related	Phatr2_54569	1.4608	0.0153	2.3176	0.0003
Glucokinase	Phatr2_15495	1.4087	0.0019	1.6285	0.0003
Malate synthase (MS)	Phatr2_54478	-2.0386	0.0025	-1.2018	0.0132
Isocitrate lyase	Phatr2_14401	-4.921	3.8188e-07	-3.922	8.2317e-07
Glycine decarboxylase, P-protein (GDCP)	Phatr2_22187	0.0722	0.752	-0.9564	0.0209
2-phosphoglycolate phosphatase (PGP)	Phatr1_15408	-0.1302	0.7212	-0.7202	0.0361
2-phosphoglycolate phosphatase (PGP)	Phatr1_14974	-0.261	0.4427	-0.836	0.0098
Glycine decarboxylase H-protein (GDCH)	Phatr2_32847	-0.079	0.7932	-0.84	0.0029
Serine hydroxymethyltransferase	Phatr2_18665	-1.1102	0.0191	-0.884	0.0292
Alanine glyoxylate aminotransferase	Phatr2_49601	2.328	0.0031	2.579	0.0007
Glycine decarboxylase T-protein (GDCT_1)	Phatr2_46384	1.9236	0.001	2.5452	0.0001
Glycine decarboxylase T-protein (GDCT)	Phatr1_26815	-0.8055	0.0524	-2.293	4.1188e-05
L-lactate dehydrogenase / glycolate oxidase related protein	Phatr2_50804	-1.321	0.0185	-2.397	0.0002
LrgB-like family protein	Phatr2_45887	-1.7725	0.0009	-2.972	2.005e-05
LrgB family protein	Phatr2_12346	-1.0577	0.012	-2.5737	6.5501e-06
Lipid metabolism
Malonyl-CoA:ACP transacylase (FABD)	Phatr2_37652	-2.3067	1.4111e-05	-5.1817	1.7884e-08
3-oxoacyl-[acyl-carrier-protein] synthase (FABFb)	Phatr2_18940	0.7963	0.0029	1.041	0.0002
3-oxoacyl-(acyl carrier protein) synthase (FABFa)	Phatr2_37367	-2.2827	0.0002	-4.569	1.4993e-07
3-oxoacyl-[acyl-carrier-protein] synthase (FABB)	Phatr2_52648	-1.369	0.0507	-3.1694	0.0009
3R-hydroxyacyl-[acyl carrier protein] dehydrase (FABZ_2)	Phatr2_55157	-1.3348	0.0055	-2.6618	9.3078e-06
Enoyl-ACP reductase (FABI)	Phatr2_10068	-1.8623	0.0025	-4.2923	6.0805e-06
Stearoyl-ACP desaturase;similar to delta-9 acyl-desaturase	Phatr2_9316	1.6577	0.0008	2.2387	7.605e-05
Delta 5 fatty acid desaturase (PTD5a)	Phatr2_46830	1.237	0.0029	1.7776	0.0001
Omega-3 fatty acid desaturase (PTD15)	Phatr2_41570	-0.6218	0.3418	-1.4472	0.0259
Fatty acid desaturase	Phatr2_46275	-6.7142	2.4862e-08	-7.1792	2.3005e-09
Fatty acid desaturase	Phatr2_50443	-1.6062	0.0025	-2.4744	8.235e-05
Fatty acid elongase	Phatr2_49867	1.1167	0.0102	1.2978	0.0023
Long chain acyl-CoA elongase	Phatr2_34485	-1.0302	0.0106	-2.3242	5.062e-05
Delta 6 elongase (ELO6b_2)	Phatr2_20508	-2.276	0.0003	-4.1055	8.4514e-07
Long chain acyl-CoA synthetase	Phatr2_12420	-0.9148	0.0265	-0.7164	0.0283
Long chain acyl-CoA synthetase (ACL1)	Phatr2_17720	-0.3478	0.1541	-0.751	0.0037
Carnitine acylcarnitine translocase	Phatr2_18927	-2.1887	0.0003	-1.0993	0.0101
Peroxisomal 2,4-dienoyl-CoA reductase (DER1)	Phatr2_11319	-0.8825	0.0579	-1.1015	0.0081
Carnitine O-acetyltransferase	Phatr2_48078	-1.459	0.0224	-0.7045	0.1907
3-ketoacyl-CoA reductase	Phatr2_25360	-0.9256	0.1091	-1.5312	0.0079
3-oxoacyl-(acyl-carrier-protein) reductase	Phatr2_38394	-0.3363	0.4312	-1.0933	0.0493
3-ketoacyl-CoA thiolase	Phatr2_45947	-1.3575	0.026	-1.3395	0.0068
Acyl-Coenzyme A oxidase (AOX1)	Phatr2_19979	-0.6948	0.0175	-0.8326	0.0078
Enoyl-CoA hydratase/isomerase	Phatr2_11811	1.919	3.5658e-05	1.6675	4.9509e-05
Beta-ketoacyl-CoA thiolase (KCT3)	Phatr2_28068	-1.3526	0.005	-0.6594	0.1434
Short chain acyl-CoA dehydrogenase	Phatr2_20310	1.037	0.005	1.8666	1.3518e-05
3,2-trans-enoyl-CoA isomerase	Phatr2_18064	-1.7038	0.0006	-1.5342	0.0006
FADH-2,4-dienoyl-CoA reductase	Phatr2_31367	-1.9455	0.0012	-0.3355	0.3835
Glycerol-3-phosphate dehydrogenase	Phatr2_8975	-1.9888	0.0022	-1.8554	0.0023
Glycerol-3-phosphate dehydrogenase	Phatr2_36821	1.6804	0.0013	1.9724	7.999e-05
1-acyl-sn-glycerol-3-phosphate acyltransferase	Phatr2_11916	-1.063	0.0032	-1.7955	1.7168e-05
Acyltransferase	Phatr2_45551	-0.5132	0.275	1.0084	0.0229
1-acyl-sn-glycerol-3-phosphate acyltransferase (LPT1)	Phatr2_43099	-1.1544	0.0161	-2.1908	5.0885e-05
Membrane bound O-acyl transferase family protein	Phatr2_20460	-1.1644	0.1952	-2.1326	0.0107
predicted protein	Phatr2_40261	0.402	0.1799	0.5106	0.0421
predicted protein	Phatr2_32083	-0.1662	0.5574	-1.078	0.0164
Diacylglycerol O-acyltransferase	Phatr2_43469	0.744	0.0467	1.1064	0.002
predicted protein	Phatr2_31662	-0.9864	0.0442	-0.9866	0.0539
Diacylglycerol acyltransferase	Phatr2_9794	0.4398	0.2977	0.944	0.0149
Phospholipid:diacylglycerol acyltransferase	Phatr2_8860	0.426	0.285	1.257	0.0077
Esterase/Lipase family protein	Phatr2_34489	0.6088	0.1665	1.7338	0.002
Lipase class 3 family protein	Phatr2_43593	1.4256	0.0006	2.2672	1.708e-05
Lipase	Phatr2_44028	1.5328	0.0124	3.0222	6.2151e-05
Lipase	Phatr2_41624	1.6108	0.0006	1.8404	0.0001
Lipase; lipase (class 3)	Phatr2_37711	0.3812	0.368	1.4184	0.0009
Lipase	Phatr2_31492	1.1698	0.0166	1.622	0.0003
CDP-alcohol phosphatidyltransferase, putative	Phatr2_33864	-0.5668	0.0522	-1.3846	0.0001
predicted protein	Phatr2_39949	0.7512	0.0402	0.948	0.0069
P4, P type ATPase	Phatr2_52368	0.641	0.1139	1.3098	0.0038
n-acetylglucosaminyl-phosphatidylinositol biosynthetic protein	Phatr2_54068	-1.1266	0.0013	-1.0744	0.0014
Phosphatidylinositol-specific phospholipase C related protein	Phatr2_48445	1.9498	0.0015	3.3512	1.5921e-05
Phospholipase D domain protein	Phatr2_46400	1.145	0.0305	2.1594	8.4917e-05
phospholipase	Phatr1_52392	0.8528	0.0281	1.3486	0.0005
Phospholipase D	Phatr2_12431	0.2942	0.3695	1.1048	0.0012
Phospholipase	Phatr2_49771	0.5718	0.1306	0.955	0.0167
Phospholipase C isoform delta	Phatr2_42683	0.2896	0.3529	0.8706	0.0038
Patatin-like phospholipase	Phatr2_43678	0.4386	0.2821	0.8786	0.0575
lysophospholipase	Phatr2_52268	-0.2452	0.445	-0.7912	0.0103
Glycerophosphoryl diester phosphodiesterase	Phatr2_32057	0.2362	0.552	-0.872	0.0516
Patatin-like phospholipase	Phatr2_48799	-1.6688	0.0003	-1.7062	0.0001
Digalactosyldiacylglycerol synthase	Phatr2_2215	0.7046	0.2271	1.3298	0.0348
Digalactosyldiacylglycerol synthase	Phatr2_11390	-1.244	0.0092	-0.4144	0.3352
predicted protein	Phatr2_12884	0.4926	0.2148	0.9962	0.0188
monogalactosyldiacylglycerol synthase	Phatr2_14125	-0.8937	0.0413	-1.1313	0.0093
predicted protein	Phatr2_54168	-0.8054	0.0143	-1.4356	0.0003
UDP-sulfoquinovose synthase	Phatr2_21201	-0.9116	0.0838	-1.4516	0.0009
Sulfolipid sulfoquinovosyldiacylglycerol synthase (SQD2)	Phatr2_50356	-1.1648	0.0747	-2.1074	0.0019
Nitrogen metabolism
Amidase	Phatr2_50401	5.9614	6.2777e-08	5.9986	1.6561e-08
Nitrate transporter	Phatr2_54560	5.1067	2.0131e-06	5.5443	3.0743e-07
Acetamidase/Formamidase family protein	Phatr2_37952	4.363	1.3056e-06	5.4412	6.5648e-08
Nitrate transporter	Phatr2_54101	2.8876	0.0105	5.4276	5.097e-05
NADPH nitrite reductase	Phatr2_13154	0.8648	0.0853	3.99	1.2141e-06
Ammonium transporter	Phatr2_51516	3.8293	8.9662e-08	3.973	1.4166e-08
Amidase/amidotransferase-like protein	Phatr2_45118	3.1716	2.0222e-06	3.804	1.6403e-07
Formamidase-like protein	Phatr2_37719	4.6974	1.1822e-06	3.619	5.2183e-06
Molybdopterin biosynthesis-like protein	Phatr2_34373	1.7254	0.0035	3.4296	2.0001e-05
Uracil-xanthine permease	Phatr2_16991	2.185	0.0005	3.425	7.9438e-06
Molybdopterin synthase	Phatr2_15625	1.8364	0.0011	3.353	2.3005e-06
NADPH nitrite reductase	Phatr2_8155	0.6435	0.2589	3.3365	3.3908e-06
CMP/dCMP deaminase family protein	Phatr2_49782	3.3746	5.4115e-07	2.9946	4.4177e-07
Ferredoxin nitrite reductase	Phatr2_12902	0.122	0.5628	2.8884	3.4233e-05
Cytosine/adenosine deaminase	Phatr2_7208	2.094	5.319e-06	2.526	4.2524e-07
Formamidase	Phatr2_45451	2.7146	3.9593e-05	2.0968	4.6902e-05
Nitrate reductase (NR)	Phatr2_54983	0.4468	0.2483	1.7826	0.0005
Guanine deaminase	Phatr2_1769	1.5212	0.0002	1.7598	2.8311e-05
Glutamate synthase, NADH-dependent (GltX)	Phatr2_51214	1.0072	0.0093	1.6022	0.0005
Acylamide amidohydrolase	Phatr2_54969	3.2293	1.4929e-06	2.0532	1.6525e-05
Urease	Phatr2_29702	2.066	8.6053e-06	1.5614	4.5178e-05
Nitrate transporter	Phatr2_40691	-0.0237	0.7592	1.5123	0.0028
Ammonium transporter	Phatr2_13418	1.6856	0.0014	1.4306	0.0065
NADP-specific glutamate dehydrogenase	Phatr2_13951	0.652	0.185	1.2747	0.0196
Formidase	Phatr2_54476	1.663	0.0022	1.0198	0.0454
Urea transporter	Phatr2_39772	0.755	0.1507	1.0195	0.0097
Ammonium transporter	Phatr2_1862	0.0102	0.6711	1.0092	0.0119
Glutamate synthase (NADH/NADPH) small subunit (GltD)	Phatr2_20342	0.5725	0.1976	0.8582	0.0283
Nicotinamidase	Phatr2_49545	0.661	0.1051	0.718	0.044
Ammonium transporter	Phatr2_54981	-2.8022	2.0153e-06	-3.6094	7.9983e-08
Adenine/guanine permease, puative	Phatr2_17344	2.8222	0.0006	3.1068	7.2553e-05
Uracil-xanthine permease	Phatr2_16991	2.185	0.0005	3.425	7.9438e-06
Xanthine dehydrogenase	Phatr2_15968	2.122	8.0433e-05	2.5177	9.8069e-06
Allantoicase	Phatr2_3787	1.1535	0.0184	2.3905	7.0911e-05
AMP deaminase	Phatr2_800	0.9102	0.014	2.098	5.902e-05
Purine nucleoside phosphorylase	Phatr2_15948	1.1886	0.0136	1.6958	0.0015
Ureide permease	Phatr2_43301	0.9058	0.0355	1.4284	0.0018
GMP synthase [glutamine-hydrolyzing]	Phatr2_27735	-1.6976	0.0005	-1.362	0.0004
Adenylosuccinate lyase	Phatr2_18087	-1.2174	0.0039	-1.379	0.0012
Amidophosphoribosyltransferase	Phatr2_1840	-1.6386	0.0026	-1.5102	0.0034
Ribose-phosphate pyrophosphokinase	Phatr2_32326	-1.8247	0.0008	-1.746	0.0003
Bifunctional purine biosynthesis protein PURH, putative; probably a AICAR transformylase	Phatr2_23429	-1.4423	0.0004	-1.81	8.1303e-05
Inosine monophosphate dehydrogenase	Phatr2_31718	-2.7764	1.0771e-05	-2.4436	1.0161e-05
Adenylosuccinate synthase	Phatr2_26256	-1.6238	0.012	-2.6232	0.0005
predicted protein	Phatr2_49165	0.3063	0.4094	1.1168	0.011
Ribonucleotide-diphosphate reductase small subunit	Phatr2_17523	-1.9352	0.001	-2.9152	1.3691e-05
predicted protein	Phatr2_34898	-0.1328	0.5781	-0.894	0.0318
UMP-CMP kinase	Phatr1_35008	-0.2634	0.457	-1.071	0.0063
CTP synthase	Phatr2_50034	-1.7466	0.0009	-1.2868	0.0028
Bifunctional orotidine 5'-phosphate decarboxylase/orotate phosphoribosyltransferase protein	Phatr2_11740	-2.7878	0.0038	-2.4458	0.0028
3-methyl-2-oxobutanoate dehydrogenase	Phatr2_9476	3.3418	0.0003	5.6566	4.0606e-07
Proline dehydrogenase	Phatr2_13232	4.0916	8.6808e-07	5.7168	3.1261e-08
Tyrosine aminotransferase	Phatr2_51609	2.7266	0.0039	3.7422	0.0089
Aminotransferase class-III	Phatr2_8945	3.036	7.1522e-06	3.2752	4.7953e-06
Acetylornithine aminotransferase	Phatr2_50577	0.7898	0.022	2.155	9.0069e-06
Homoserine O-acetyltransferase	Phatr2_16499	2.082	0.0003	2.04	0.0002
Isovaleryl-CoA dehydrogenase	Phatr2_22019	1.5306	0.0366	1.6232	0.1211
eukaryotic cysteine synthase	Phatr2_54915	0.9257	0.0067	0.9987	0.0007
Histidine biosynthesis bifunctional protein hisIE	Phatr2_3140	-0.9286	0.0239	-1.0116	0.0057
Aspartate transaminase (AAT_1)	Phatr2_23059	-0.425	0.3051	-1.0658	0.0056
Threonine synthase	Phatr2_49056	-1.6545	0.0009	-1.0865	0.0103
3-isopropylmalate dehydratase	Phatr2_24772	-1.561	0.0162	-1.1078	0.0316
Imidazoleglycerol-phosphate dehydratase	Phatr2_12810	-0.8016	0.0147	-1.1876	0.0003
Bifunctional 3-dehydroquinate dehydratase/shikimate dehydrogenase	Phatr2_7664	-1.5363	0.023	-1.212	0.0423
Methylenetetrahydrofolate reductase	Phatr2_30471	-1.113	0.0116	-1.2595	0.003
Anthranilate phosphoribosyltransferase	Phatr2_14230	-1.0127	0.0166	-1.277	0.0111
chorismate synthase	Phatr2_43429	-2.179	2.1185e-06	-1.7345	6.5632e-06
Aspartate kinase	Phatr2_52316	-2.5266	2.5316e-05	-2.0654	5.312e-05
Tryptophan synthase (alpha / beta chains)	Phatr2_41702	-2.1693	4.1926e-06	-2.1085	3.3647e-06
Imidazoleglycerol-phosphate dehydratase	Phatr2_32916	-1.2102	0.0137	-2.1548	0.0004
Dihydrodipicolinate reductase	Phatr2_4025	-2.1147	0.0002	-2.588	7.0281e-06
Diaminopimelate epimerase	Phatr2_34582	-1.768	0.0004	-2.784	2.4833e-06
Aspartate-semialdehyde dehydrogenase	Phatr2_10757	-2.0533	0.004	-2.996	4.5843e-05
Dihydroxy-acid dehydratase	Phatr2_20547	-3.6528	4.5219e-06	-4.4068	9.4144e-07
LL-diaminopimelate aminotransferase, aspartate aminotransferase	Phatr2_22909	-3.7784	6.2734e-06	-5.143	9.6243e-08
N-acetylglutamate kinase	Phatr2_3969	-2.469	2.5141e-05	-5.8802	9.5894e-09
Homoserine dehydrogenase	Phatr2_26813	-2.4372	0.0002	-6.064	4.0803e-08
N-terminal asparagine amidohydrolase	Phatr2_44704	2.2462	0.0029	5.0518	6.8041e-06
Carboxyl-terminal protease	Phatr2_49652	3.3768	3.3122e-06	3.7338	1.0502e-06
ATG8 (Autophagy-related protein 8)	Phatr2_50303	2.353	0.0009	2.4378	0.0002
Cysteine peptidase	Phatr2_50321	2.0442	1.04e-05	2.3745	9.7549e-07
ATP-dependent protease	Phatr2_11217	1.582	0.0012	2.3488	8.8186e-06
Peptidase, S8A (subtilisin) subfamily protein	Phatr2_14380	1.2083	0.0145	2.214	0.0019
Autophagy-related protein 11	Phatr2_44229	1.3884	0.008	2.009	0.0002
ABI-domain protein; putative CAAX prenyl protease	Phatr2_47797	1.1605	0.0168	1.9755	0.0001
CAAX-protease, putative; ABI-domain protein	Phatr2_7108	1.7853	0.0006	1.9707	6.1762e-05
Death-specific protein related, EF-hand motif protein	Phatr2_37918	0.884	0.0793	1.7508	0.0023
Small ubiquitin-like modifier, SUMO-homologue	Phatr2_27817	1.8666	0.0071	1.7222	0.0078
Aspartic protease	Phatr2_16168	1.6288	8.6061e-05	1.672	3.1645e-05
Autophagy-related protein homolog; probably a partial ATG2 protein	Phatr2_16669	0.8435	0.0398	1.622	0.0006
RAD5-like protein	Phatr2_12310	0.5795	0.0647	1.598	7.9895e-05
ubiquitin-conjugating enzyme 1	Phatr2_30389	0.8508	0.0622	1.4694	0.0029
Metacaspase	Phatr2_48151	1.4206	0.0303	1.4394	0.0053
Ubiquitin fusion-degradation protein (hUfd1)	Phatr2_10963	0.7004	0.0702	1.2486	0.0012
Autophagy protein 7 (ATG7)	Phatr2_9342	0.5693	0.1407	1.1477	0.0009
Peptidase	Phatr2_55100	0.1354	0.666	0.9594	0.0064
Autophagy-related protein 3 (ATG3)	Phatr2_41667	0.8056	0.0182	0.9444	0.0055
Ubiquitin carboxyl-terminal hydrolase	Phatr2_44745	0.462	0.2437	0.9442	0.0045
Proteinase inhibitor	Phatr2_49059	0.9184	0.005	0.9072	0.006
Gamma-secretase subunit Aph-1	Phatr2_46526	0.5578	0.0903	0.8856	0.0062
predicted protein	Phatr2_37254	0.139	0.6014	0.8074	0.0312
predicted protein	Phatr2_31423	0.6818	0.0344	0.795	0.011
HECT E3 ubiquitin ligase	Phatr2_14843	0.3806	0.3288	0.7658	0.0311
Subtilisin-like serine protease	Phatr2_48495	0.995	0.0044	0.7465	0.0188
CULlin protein 1	Phatr2_29317	0.4836	0.1738	0.6876	0.0278
ATP-dependent 26S proteasome regulatory subunit	Phatr2_45122	0.188	0.5172	-0.7358	0.0482
M6 family metalloprotease domain protein	Phatr2_44695	0.5196	0.1175	-0.7646	0.0334
Zinc-dependent metalloprotease	Phatr2_45995	-0.066	0.3424	-1.126	0.0017
Zinc finger (C3HC4 RING finger) protein; putative E3 ubiquitin-protein ligase	Phatr2_34247	-0.3245	0.5457	-1.139	0.0035
Tripeptidyl peptidase II	Phatr2_26948	-0.648	0.0776	-1.1648	0.001
Programmed cell death protein 2-like	Phatr2_42926	-1.887	0.001	-1.215	0.0149
Programmed cell death protein 2	Phatr2_55067	-1.0038	0.0296	-1.2344	0.0029
Regulatory proteasome non-atpase subunit 9 (RPN9)	Phatr2_35065	-0.33	0.2767	-1.2625	0.0005
Signal peptidase complex subunit 2	Phatr2_15399	-0.8278	0.0112	-1.5694	0.0001
COP9 SigNalosome subunit 6	Phatr2_11458	-1.7362	0.0043	-1.7198	0.0011
Signal peptidase complex subunit 3	Phatr2_18533	-0.9228	0.0101	-1.7222	0.0001
Leucine aminopeptidase	Phatr2_1884	-0.703	0.098	-1.7432	0.0004
Proteasome activator complex subunit 1	Phatr2_47887	-0.1762	0.6922	-1.76	0.0015
ATP-dependent Clp protease adaptor protein ClpS	Phatr2_7525	-1.7657	0.0002	-2.6003	2.4676e-06
Carboxyl-terminal protease	Phatr2_3061	-1.8078	0.0002	-2.9056	1.6748e-06
Inner membrane peptidase	Phatr2_4014	-1.7018	0.0015	-3.0482	4.0226e-06
Protein-L-isoaspartate(D-aspartate) O-methyltransferase related	Phatr2_49785	4.6792	8.6117e-07	6.7852	1.6175e-08
Protein-L-isoaspartate (D-aspartate) O-methyltransferase	Phatr2_44531	3.2533	0.0004	3.593	0.0003
Peptidyl-prolyl cis-trans isomerase, cyclophilin-type	Phatr2_45851	1.6522	0.0005	2.5486	3.9582e-06
Protein disulfide isomerase	Phatr2_9171	0.9238	0.0491	0.9245	0.0274
FKBP-type peptidyl-prolyl cis-trans isomerase	Phatr2_23164	-0.897	0.0146	-0.9742	0.0042
Cyclophilin type peptidyl-prolyl cis-trans isomerase	Phatr2_47491	-0.794	0.0262	-1.5158	0.0002
Protein disulfide isomerase (PDIa) family protein	Phatr2_49158	-1.772	0.0022	-1.979	0.0001
Cyclophilin-type peptidyl-prolyl cis-trans isomerase	Phatr2_36080	-2.0453	0.0002	-3.4303	3.8346e-06
FKBP-type peptidyl-prolyl cis-trans isomerase	Phatr1_37295	-1.7906	0.0043	-3.4724	2.6142e-05
Peptidylprolyl isomerase	Phatr2_7626	-1.7133	0.0002	-3.7827	1.7964e-07
FKBP-type peptidyl-prolyl cis-trans isomerase	Phatr2_12411	-1.9095	0.0001	-4.396	3.0437e-08
Cyclophilin type peptidyl-prolyl cis-trans isomerase	Phatr2_11022	-2.7973	5.7772e-06	-5.057	1.2425e-08
Ribosome biogenesis and translation
Ribosome biogenesis protein NEP1	Phatr2_11653	-1.3102	0.0013	-0.7222	0.0249
rRNA processing protein Nop9	Phatr2_47259	-1.0608	0.0047	-0.7272	0.0151
Eukaryotic translation initiation factor 3 subunit G	Phatr2_16281	-0.788	0.0091	-0.731	0.0078
U3 small nucleolar RNA-associated protein 14	Phatr2_50246	-1.6872	0.0033	-0.9154	0.0829
Ribosome production factor 2 homolog (RPF2)	Phatr2_19647	-1.3224	0.001	-0.9658	0.0105
RNA exonuclease 4, REX4-like protein	Phatr2_13309	-1.0653	0.0038	-0.9785	0.0056
rRNA processing protein RRP7	Phatr2_49450	-1.471	0.0004	-1.154	0.0008
30s ribosomal protein s4 (Chloroplast genome)	c81111-80500	-1.9014	0.0015	-1.2062	0.0124
Translation initiation factor eIF3 related protein	Phatr2_48489	-1.3392	0.001	-1.2424	0.0005
50s ribosomal protein l32 (Chloroplast genome)	c70618-70785	-1.136	0.009	-1.2605	0.0022
50S ribosomal protein L21	Phatr2_33523	-1.3555	0.0053	-1.4145	0.0037
Ribosomal protein S12	Phatr2_8686	-1.59	4.9589e-05	-1.422	6.2176e-05
Ribosome biogenesis GTPase YqeH	Phatr2_40200	-2.3678	0.0039	-1.4304	0.0129
Ribosomal protein S1-like RNA-binding domain protein	Phatr2_47014	-1.3062	0.0183	-1.4432	0.0017
rRNA-processing protein FCF2	Phatr2_13534	-1.453	0.0029	-1.5073	0.0006
Ribosomal L1 domain-containing protein	Phatr2_26035	-2.5204	2.5236e-05	-1.5246	0.0008
30s ribosomal protein s10 (Chloroplast genome)	c103911-104234	-1.8625	0.0183	-1.539	0.0255
Translation initiation factor eIF-5B	Phatr2_16603	-1.8828	0.0001	-1.5526	0.0001
Eukaryotic translation initiation factor 3 subunit C	Phatr2_522	-1.761	0.0002	-1.5572	0.0003
pre-rRNA-processing protein ESF1	Phatr2_49433	-2.3456	3.2733e-05	-1.6206	9.023e-05
Chloroplast 50S ribosomal protein L15	Phatr2_10774	-1.6423	0.0002	-1.6347	4.126e-05
Translation elongation factor Tu	Phatr2_23083	-1.3696	0.0021	-1.7096	0.0015
Ribosome biogenesis protein NSA2 homolog	Phatr2_12394	-1.5102	0.0091	-1.7148	0.0026
40S ribosomal protein S28	Phatr2_23748	-1.4333	0.034	-1.7347	0.0051
30s ribosomal protein s16 (Chloroplast genome)	c80405-80169	-2.1193	0.006	-1.7923	0.0059
50S ribosomal protein L24	Phatr2_14535	-0.524	0.1169	-1.845	4.0592e-05
Nucleolar complex protein 4 homolog (NOC4)	Phatr2_45888	-2.5102	0.0003	-1.8456	0.0008
30s ribosomal protein s7 (Chloroplast genome)	c102123-102593	-2.0082	8.2994e-05	-1.8767	3.1854e-05
Ribosome recycling factor	Phatr2_40048	-1.4667	0.0003	-1.879	2.7134e-05
60S ribosomal protein L6	Phatr2_34146	-1.9015	0.0011	-1.9295	0.0047
U3 small nucleolar RNA-associated protein 15 (UTP15)	Phatr2_43713	-2.4758	9.2178e-06	-1.965	1.3925e-05
Ribosomal RNA assembly protein MIS3	Phatr2_45441	-1.9138	0.0175	-1.9726	0.0028
DEAD box RNA helicase	Phatr2_10782	-2.5044	2.6868e-06	-2.0162	9.8669e-06
40S ribosomal protein S25	Phatr2_21073	-1.6067	0.0263	-2.0333	0.0024
50s ribosomal protein l34 (Chloroplast genome)	c75298-75444	-2.12	0.0178	-2.0945	0.0148
DEAD box RNA helicase	Phatr2_14032	-2.7314	1.6536e-05	-2.101	5.7407e-05
50s ribosomal protein l19 (Chloroplast genome)	c30641-31003	-2.203	0.0003	-2.102	0.0012
Ribosome recycling factor	Phatr2_41282	-1.4473	0.0097	-2.1067	0.0003
Translation elongation factor 3 (EF3)	Phatr2_27838	-2.0152	0.0113	-2.1086	0.0024
DNA-directed RNA polymerases I and III subunit RPAC1	Phatr2_52094	-1.9013	0.0009	-2.1107	7.8487e-05
Ribosome biogenesis protein RLP24	Phatr2_7346	-2.4717	0.0013	-2.142	0.001
60S ribosomal protein L44	Phatr2_8185	-1.316	0.0573	-2.1422	0.0043
50s ribosomal protein l22 (Chloroplast genome)	c91703-92050	-2.738	8.7863e-05	-2.146	0.0002
Ribosome biogenesis protein, BOP1-homologue	Phatr2_16814	-3.1148	1.4165e-06	-2.2256	1.0917e-05
60S ribosomal protein L13	Phatr2_15619	-2.077	0.0039	-2.2375	0.0005
rRNA-processing protein EBP2 homolog	Phatr2_8777	-3.0103	4.7026e-06	-2.2457	1.4851e-05
50s ribosomal protein l18 (Chloroplast genome)	c96185-96592	-2.4345	0.0011	-2.2485	0.0008
40S ribosomal protein S29	Phatr2_28147	-1.5573	0.0004	-2.2697	6.6557e-06
60S ribosomal protein L10A	Phatr2_28359	-1.5492	0.0006	-2.3	8.2397e-06
Nucleolar complex protein 2 homolog	Phatr2_32036	-2.8792	4.6378e-06	-2.3286	5.6262e-06
Elongation factor 1-gamma	Phatr2_26176	-2.297	4.4209e-05	-2.3303	1.0804e-05
U3 snoRNP associated protein	Phatr2_17974	-3.161	1.2276e-05	-2.3525	4.9488e-05
60S ribosomal protein L13A	Phatr2_25375	-2.0054	0.0067	-2.4078	0.002
Ribosomal RNA processing protein 1	Phatr2_44394	-2.7384	1.3462e-05	-2.418	1.7808e-05
60S ribosomal protein L27A	Phatr2_43162	-1.7284	0.0039	-2.4566	0.0002
40S ribosomal protein S30	Phatr2_10769	-1.9665	0.0029	-2.458	0.0003
30s ribosomal protein s11 (Chloroplast genome)	c99026-99418	-2.7132	0.0021	-2.4582	0.0008
60S ribosomal protein L8	Phatr2_28234	-2.2825	0.0004	-2.994	4.0851e-06
30S ribosomal protein S15	Phatr2_7893	-3.0153	1.8824e-06	-3.012	9.1462e-07
40S ribosomal protein SA	Phatr2_13682	-2.858	2.2121e-05	-4.0525	5.8933e-07
Alanyl-tRNA synthetase	Phatr2_47999	-0.7728	0.0651	-0.7236	0.0177
Cysteinyl-tRNA Synthetase	Phatr2_2394	-1.351	0.0086	-0.8313	0.0517
Glycyl tRNA synthetase	Phatr2_50885	-0.7846	0.0303	-0.844	0.0172
Valyl-tRNA synthetase	Phatr2_21513	-0.907	0.0067	-0.9392	0.0098
Lysyl-tRNA synthetase	Phatr2_32202	-2.0766	0.0032	-1.3312	0.0109
Leucyl tRNA synthetase	Phatr2_11088	-1.5232	0.0009	-1.3832	0.0007
Cysteinyl-tRNA synthetase	Phatr2_45715	-2.4088	2.4317e-05	-1.974	4.4117e-05
Tyrosyl-tRNA synthetase	Phatr2_27323	-1.5384	0.0005	-2.1102	1.6485e-05
Aspartyl-tRNA synthetase	Phatr2_41016	-1.7148	0.0013	-2.467	3.1847e-05
